# Supplementary material for: Synthesis, Characterization and Mechanical Properties of Novel Bio-Based Polyurethane Foams Using Cellulose-Derived Polyol for Chain Extension and Cellulose Citrate as a Thickener Additive
Source: Polymers (Basel). 2021 Aug 20;13(16):2802. doi: 10.3390/polym13162802 (PMC8400649; doi:10.3390/polym13162802)
Supplement: Supplementary file 1 [file polymers-13-02802-s001.zip]

Archive with 1 entries (1 files):
- polymers-1330689-supplementary.pdf
